# Supplementary material for: A Positive Association of Overactivated Immunity with Metabolic Syndrome Risk and Mitigation of Its Association by a Plant-Based Diet and Physical Activity in a Large Cohort Study
Source: Nutrients. 2021 Jul 5;13(7):2308. doi: 10.3390/nu13072308 (PMC8308429; doi:10.3390/nu13072308)
Supplement: Supplementary file 1 [file nutrients-13-02308-s001.zip]

Archive with 1 entries (1 files):
- nutrients-1276598-supplementary.pdf
